# Supplementary material for: Major histocompatibility complex variation is similar in little brown bats before and after white‐nose syndrome outbreak
Source: Ecol Evol. 2020 Aug 31;10(18):10031–43. doi: 10.1002/ece3.6662 (PMC7520216; doi:10.1002/ece3.6662)
Supplement: Supplementary file 3 — Appendix S2 [file ECE3-10-10031-s003.xlsx]

## Sheet: 131 samples
sample	WNS	population	site	long	lat
MI126	1-year post	MI	Taylor Mine	-88.4484	46.6632
MI127	1-year post	MI	Taylor Mine	-88.4484	46.6632
MI128	1-year post	MI	Taylor Mine	-88.4484	46.6632
MI129	1-year post	MI	Taylor Mine	-88.4484	46.6632
MI132	1-year post	MI	Taylor Mine	-88.4484	46.6632
MI133	1-year post	MI	Taylor Mine	-88.4484	46.6632
MI134	1-year post	MI	Taylor Mine	-88.4484	46.6632
MI135	1-year post	MI	Taylor Mine	-88.4484	46.6632
MI136	1-year post	MI	Taylor Mine	-88.4484	46.6632
MI137	1-year post	MI	Taylor Mine	-88.4484	46.6632
MI138	1-year post	MI	Taylor Mine	-88.4484	46.6632
MI139	1-year post	MI	Taylor Mine	-88.4484	46.6632
MI140	1-year post	MI	Taylor Mine	-88.4484	46.6632
MI141	1-year post	MI	Taylor Mine	-88.4484	46.6632
MI143	1-year post	MI	Taylor Mine	-88.4484	46.6632
MI144	1-year post	MI	Taylor Mine	-88.4484	46.6632
NY001	post	NY-a	Haile's Cave	-74.0191	42.6557
NY002	post	NY-a	Haile's Cave	-74.0191	42.6557
NY003	post	NY-a	Haile's Cave	-74.0191	42.6557
NY004	post	NY-a	Haile's Cave	-74.0191	42.6557
NY007	post	NY-a	Haile's Cave	-74.0191	42.6557
NY008	post	NY-a	Haile's Cave	-74.0191	42.6557
NY010	post	NY-a	Haile's Cave	-74.0191	42.6557
NY012	post	NY-a	Haile's Cave	-74.0191	42.6557
NY014	post	NY-a	Haile's Cave	-74.0191	42.6557
NY015	post	NY-a	Haile's Cave	-74.0191	42.6557
NY016	post	NY-a	Haile's Cave	-74.0191	42.6557
NY017	post	NY-a	Haile's Cave	-74.0191	42.6557
NY019	post	NY-a	Haile's Cave	-74.0191	42.6557
NY032	post	NY-b	Barton Cave	-73.505	44.0461
NY032B	post	NY-b	Barton Cave	-73.505	44.0461
NY033B	post	NY-b	Barton Cave	-73.505	44.0461
NY034B	post	NY-b	Barton Cave	-73.505	44.0461
NY035B	post	NY-b	Barton Cave	-73.505	44.0461
NY038	post	NY-b	Barton Cave	-73.505	44.0461
NY040	post	NY-b	Barton Cave	-73.505	44.0461
NY041	post	NY-b	Barton Cave	-73.505	44.0461
NY046	post	NY-b	Barton Cave	-73.505	44.0461
NY047	post	NY-b	Barton Cave	-73.505	44.0461
NY048	post	NY-b	Barton Cave	-73.505	44.0461
NY049	post	NY-b	Barton Cave	-73.505	44.0461
NY050	post	NY-b	Barton Cave	-73.505	44.0461
NY051	post	NY-b	Barton Cave	-73.505	44.0461
NY052	post	NY-b	Barton Cave	-73.505	44.0461
NY053	post	NY-b	Barton Cave	-73.505	44.0461
NY054	post	NY-b	Barton Cave	-73.505	44.0461
NY058	post	NY-b	Barton Cave	-73.505	44.0461
NY060	post	NY-b	Barton Cave	-73.505	44.0461
NY34	post	NY-b	Barton Cave	-73.505	44.0461
PA001	post	PA	Glen Lyon Mine	-76.0923	41.1652
PA002	post	PA	Glen Lyon Mine	-76.0923	41.1652
PA004	post	PA	Glen Lyon Mine	-76.0923	41.1652
PA007	post	PA	Canoe Creek Mine	-78.278	40.4966
PA009	post	PA	Canoe Creek Mine	-78.278	40.4966
PA010	post	PA	Canoe Creek Mine	-78.278	40.4966
PA011	post	PA	Canoe Creek Mine	-78.278	40.4966
PA012	post	PA	Canoe Creek Mine	-78.278	40.4966
PA013	post	PA	Canoe Creek Mine	-78.278	40.4966
PA015	post	PA	Canoe Creek Mine	-78.278	40.4966
PA017	post	PA	Tresckow Mine	-75.9599	40.9204
PA018	post	PA	Tresckow Mine	-75.9599	40.9204
PA019	post	PA	Tresckow Mine	-75.9599	40.9204
PA020	post	PA	Tresckow Mine	-75.9599	40.9204
VT001	post	VT	Aeolus Mine	-73.0329	43.2372
VT002	post	VT	Aeolus Mine	-73.0329	43.2372
VT003	post	VT	Aeolus Mine	-73.0329	43.2372
VT005	post	VT	Aeolus Mine	-73.0329	43.2372
VT006	post	VT	Aeolus Mine	-73.0329	43.2372
VT009	post	VT	Aeolus Mine	-73.0329	43.2372
VT010	post	VT	Aeolus Mine	-73.0329	43.2372
VT011	post	VT	Aeolus Mine	-73.0329	43.2372			`
VT012	post	VT	Aeolus Mine	-73.0329	43.2372
VT013	post	VT	Aeolus Mine	-73.0329	43.2372
VT014	post	VT	Aeolus Mine	-73.0329	43.2372
VT015	post	VT	Aeolus Mine	-73.0329	43.2372
VT016	post	VT	Aeolus Mine	-73.0329	43.2372
VT017	post	VT	Aeolus Mine	-73.0329	43.2372
VT018	post	VT	Aeolus Mine	-73.0329	43.2372
WI025	pre	WI-a	Bay City Mine	-92.4319	44.5933
WI026	pre	WI-a	Bay City Mine	-92.4319	44.5933
WI027	pre	WI-a	Bay City Mine	-92.4319	44.5933
WI028	pre	WI-a	Bay City Mine	-92.4319	44.5933
WI029	pre	WI-a	Bay City Mine	-92.4319	44.5933
WI030	pre	WI-a	Bay City Mine	-92.4319	44.5933
WI031	pre	WI-a	Bay City Mine	-92.4319	44.5933
WI032	pre	WI-a	Bay City Mine	-92.4319	44.5933
WI034	pre	WI-a	Bay City Mine	-92.4319	44.5933
WI035	pre	WI-a	Bay City Mine	-92.4319	44.5933
WI045	pre	WI-a	Bay City Mine	-92.4319	44.5933
WI047	pre	WI-a	Bay City Mine	-92.4319	44.5933
WI048	pre	WI-a	Bay City Mine	-92.4319	44.5933
WI049	pre	WI-a	Bay City Mine	-92.4319	44.5933
WI051	pre	WI-a	Bay City Mine	-92.4319	44.5933
WI054	pre	WI-a	Bay City Mine	-92.4319	44.5933
WI057	pre	WI-c	Neda Mine	-88.5372	43.43
WI058	pre	WI-c	Neda Mine	-88.5372	43.43
WI062	pre	WI-c	Neda Mine	-88.5372	43.43
WI064	pre	WI-c	Neda Mine	-88.5372	43.43
WI065	pre	WI-c	Neda Mine	-88.5372	43.43
WI066	pre	WI-c	Neda Mine	-88.5372	43.43
WI067	pre	WI-c	Neda Mine	-88.5372	43.43
WI068	pre	WI-c	Neda Mine	-88.5372	43.43
WI072	pre	WI-c	Neda Mine	-88.5372	43.43
WI073	pre	WI-c	Neda Mine	-88.5372	43.43
WI075	pre	WI-c	Neda Mine	-88.5372	43.43
WI076	pre	WI-c	Neda Mine	-88.5372	43.43
WI078	pre	WI-c	Neda Mine	-88.5372	43.43
WI081	pre	WI-c	Neda Mine	-88.5372	43.43
WI083	pre	WI-c	Neda Mine	-88.5372	43.43
WI084	pre	WI-c	Neda Mine	-88.5372	43.43
WI163	pre	WI-c	Neda Mine	-88.5348	43.4251
WI166	pre	WI-c	Neda Mine	-88.5348	43.4251
WI167	pre	WI-c	Neda Mine	-88.5348	43.4251
WI168	pre	WI-c	Neda Mine	-88.5348	43.4251
WI169	pre	WI-c	Neda Mine	-88.5348	43.4251
WI171	pre	WI-c	Neda Mine	-88.5348	43.4251
WI087	pre	WI--b	Maiden Rock Mine	-92.3033	44.5555
WI088	pre	WI--b	Maiden Rock Mine	-92.3033	44.5555
WI089	pre	WI--b	Maiden Rock Mine	-92.3033	44.5555
WI090	pre	WI--b	Maiden Rock Mine	-92.3033	44.5555
WI091	pre	WI--b	Maiden Rock Mine	-92.3033	44.5555
WI093	pre	WI--b	Maiden Rock Mine	-92.3033	44.5555
WI097	pre	WI--b	Maiden Rock Mine	-92.3033	44.5555
WI098	pre	WI--b	Maiden Rock Mine	-92.3033	44.5555
WI100	pre	WI--b	Maiden Rock Mine	-92.3033	44.5555
WI101	pre	WI--b	Maiden Rock Mine	-92.3033	44.5555
WI103	pre	WI--b	Maiden Rock Mine	-92.3033	44.5555
WI104	pre	WI--b	Maiden Rock Mine	-92.3033	44.5555
WI105	pre	WI--b	Maiden Rock Mine	-92.3033	44.5555
WI106	pre	WI--b	Maiden Rock Mine	-92.3033	44.5555
WI107	pre	WI--b	Maiden Rock Mine	-92.3033	44.5555

## Sheet: sites
site	long	lat	WNS	population
Taylor Mine (16)	-88.4484	46.6632	1-year post	MI
Haile's Cave (13)	-74.0191	42.6557	post	NY-a
Barton Cave (20)	-73.505	44.0461	post	NY-b
Glen Lyon Mine (3)	-76.0923	41.1652	post	PA
Canoe Creek Mine (7)	-78.278	40.4966	post	PA
Tresckow Mine (4)	-75.9599	40.9204	post	PA
Aeolus Mine (15)	-73.0329	43.2372	post	VT
Bay City Mine (16)	-92.4319	44.5933	pre	WI-a
Neda Mine (22)	-88.5372	43.43	pre	WI-c
Maiden Rock Mine (15)	-92.3033	44.5555	pre	WI-b

## Sheet: allele ID
population	sample	number of different nucleotide alleles	nucleotide allele ID	amino acid allele ID
MI	MI126	1	pa01	aa3
MI	MI127	1	pa01	aa3
MI	MI128	1	pa06	aa2
MI	MI129	1	pa20	aa24
MI	MI132	1	pa17	aa17
MI	MI133	1	pa05	aa2
MI	MI134	2	pa01	aa3
MI			pa22	aa2
MI	MI135	1	pa01	aa3
MI	MI136	2	pa01	aa3
MI			pa23	aa5
MI	MI137	1	pa04	aa5
MI	MI138	1	pa06	aa2
MI	MI139	2	pa02	aa22
MI			pa08	aa15
MI	MI140	2	pa14	aa22
MI			pa03	aa8
MI	MI141	1	pa03	aa8
MI	MI143	1	pa14	aa22
MI	MI144	2	pa01	aa3
MI			pa07	aa7
NY-a	NY001	3	pa24	aa16
NY-a			pa06	aa2
NY-a			pa07	aa7
NY-a	NY002	2	pa11	aa2
NY-a			pa09	aa21
NY-a	NY003	1	pa02	aa22
NY-a	NY004	1	pa15	aa9
NY-a	NY007	1	pa04	aa5
NY-a	NY008	3	pa01	aa3
NY-a			pa02	aa22
NY-a			pa05	aa2
NY-a	NY010	1	pa03	aa8
NY-a	NY012	3	pa08	aa15
NY-a			pa07	aa7
NY-a			pa25	aa25
NY-a	NY014	1	pa09	aa21
NY-a	NY015	1	pa01	aa3
NY-a	NY016	2	pa01	aa3
NY-a			pa26	aa7
NY-a	NY017	2	pa01	aa3
NY-a			pa02	aa22
NY-a	NY019	1	pa01	aa3
NY-b	NY032	1	pa08	aa15
NY-b	NY032B	2	pa01	aa3
NY-b			pa27	aa2
NY-b	NY033B	2	pa28	aa16
NY-b			pa04	aa5
NY-b	NY034B	1	pa09	aa21
NY-b	NY035B	1	pa05	aa2
NY-b	NY038	2	pa10	aa13
NY-b			pa02	aa22
NY-b	NY040	2	pa01	aa3
NY-b			pa29	aa4
NY-b	NY041	2	pa30	aa22
NY-b			pa03	aa8
NY-b	NY046	1	pa02	aa22
NY-b	NY047	2	pa01	aa3
NY-b			pa06	aa2
NY-b	NY048	2	pa01	aa3
NY-b			pa07	aa7
NY-b	NY049	1	pa03	aa8
NY-b	NY050	2	pa07	aa7
NY-b			pa03	aa8
NY-b	NY051	1	pa01	aa3
NY-b	NY052	1	pa05	aa2
NY-b	NY053	2	pa01	aa3
NY-b			pa05	aa2
NY-b	NY054	2	pa05	aa2
NY-b			pa04	aa5
NY-b	NY058	1	pa03	aa8
NY-b	NY060	1	pa14	aa22
NY-b	NY34	2	pa18	aa6
NY-b			pa06	aa2
PA	PA001	2	pa02	aa22
			pa04	aa5
	PA002	2	pa01	aa3
			pa31
	PA004	1	pa04	aa5
	PA007	2	pa02	aa22
			pa17	aa17
	PA009	1	pa04	aa5
	PA010	1	pa02	aa22
	PA011	1	pa03	aa8
	PA012	1	pa05	aa2
	PA013	2	pa12	aa2
			pa03	aa8
	PA015	2	pa01	aa3
			pa05	aa2
	PA017	1	pa07	aa7
	PA018	2	pa33	aa20
			pa01	aa3
	PA019	2	pa34	aa23
			pa01	aa3
	PA020	1	pa01	aa3
VT	VT001	1	pa01	aa3
	VT002	1	pa02	aa22
	VT003	1	pa04	aa5
	VT005	2	pa35	aa3
			pa05	aa2
	VT006	2	pa08	aa15
			pa01	aa3
	VT009	2	pa08	aa15
			pa03	aa8
	VT010	2	pa01	aa3
			pa08	aa15
	VT011	1	pa01	aa3
	VT012	1	pa01	aa3
	VT013	2	pa02	aa22
			pa01	aa3
	VT014	2	pa06	aa2
			pa08	aa15
	VT015	1	pa01	aa3
	VT016	3	pa07	aa7
			pa01	aa3
			pa10	aa13
	VT017	1	pa01	aa3
	VT018	4	pa07	aa7
			pa01	aa3
			pa05	aa2
			pa09	aa21
WI-a	WI025	2	pa02	aa22
WI-a			pa04	aa5
WI-a	WI026	3	pa01	aa3
WI-a			pa10	aa13
WI-a			pa08	aa15
WI-a	WI027	1	pa07	aa7
WI-a	WI028	1	pa04	aa5
WI-a	WI029	1	pa06	aa2
WI-a	WI030	2	pa19	aa11
WI-a			pa02	aa22
WI-a	WI031	2	pa01	aa3
WI-a			pa03	aa8
WI-a	WI032	1	pa05	aa2
WI-a	WI034	1	pa09	aa21
WI-a	WI035	1	pa36	aa10
WI-a	WI045	1	pa37	aa18
WI-a	WI047	1	pa01	aa3
WI-a	WI048	3	pa15	aa9
WI-a			pa05	aa2
WI-a			pa03	aa8
WI-a	WI049	1	pa48	aa26
WI-a	WI051	1	pa01	aa3
WI-a	WI054	2	pa10	aa13
WI-a			pa12	aa2
WI-c	WI057	1	pa06	aa2
WI-c	WI058	1	pa04	aa5
WI-c	WI062	2	pa38	aa3
WI-c			pa12	aa2
WI-c	WI064	2	pa39	aa1
WI-c			pa13	aa2
WI-c	WI065	4	pa03	aa8
WI-c			pa01	aa3
WI-c			pa05	aa2
WI-c			pa13
WI-c	WI066	3	pa01	aa3
WI-c			pa40	aa27
WI-c			pa41	aa10
WI-c	WI067	1	pa01	aa3
WI-c	WI068	5	pa06	aa2
WI-c			pa04	aa5
WI-c			pa15	aa9
WI-c			pa07	aa7
WI-c			pa18	aa6
WI-c	WI072	4	pa03	aa8
WI-c			pa06	aa2
WI-c			pa02	aa22
WI-c			pa01	aa3
WI-c	WI073	3	pa11	aa2
WI-c			pa06
WI-c			pa42	aa19
WI-c	WI075	2	pa05	aa2
WI-c			pa04	aa5
WI-c	WI076	2	pa43	aa3
WI-c			pa02	aa22
WI-c	WI078	2	pa01	aa3
WI-c			pa44	aa12
WI-c	WI081	2	pa45	aa14
WI-c			pa03	aa8
WI-c	WI083	2	pa01	aa3
WI-c			pa04	aa5
WI-c	WI084	2	pa01	aa3
WI-c			pa02	aa22
WI-c	WI163	1	pa09	aa21
WI-c	WI166	1	pa07	aa7
WI-c	WI167	1	pa03	aa8
WI-c	WI168	2	pa11	aa2
WI-c			pa02	aa22
WI-c	WI169	2	pa01	aa3
WI-c			pa02	aa22
WI-c	WI171	2	pa01	aa3
WI-c			pa04	aa5
WI-b	WI087	1	pa06	aa2
WI-b	WI088	1	pa04	aa5
WI-b	WI089	1	pa13	aa2
WI-b	WI090	1	pa06	aa2
WI-b	WI091	1	pa08	aa15
WI-b	WI093	1	pa04	aa5
WI-b	WI097	1	pa07	aa7
WI-b	WI098	1	pa11	aa2
WI-b	WI100	1	pa05	aa2
WI-b	WI101	2	pa46	aa22
WI-b			pa02
WI-b	WI103	1	pa01	aa3
WI-b	WI104	1	pa06	aa2
WI-b	WI105	2	pa47	aa4
WI-b			pa10	aa13
WI-b	WI106	1	pa03	aa8
WI-b	WI107	3	pa01	aa3
WI-b			pa19	aa11
WI-b			pa05	aa2
